# Supplementary material for: Specialized pericyte subtypes in the pulmonary capillaries
Source: EMBO J. 2025 Jan 13;44(4):1074–106. doi: 10.1038/s44318-024-00349-1 (PMC11833098; doi:10.1038/s44318-024-00349-1)
Supplement: Supplementary file 5 — Source data Fig. 4 [file 44318_2024_349_MOESM5_ESM.zip]

Archive with 29 entries (25 files):
- 4A/
- 4A/artery1.png
- 4A/hx-all.png
- 4A/norm-all.png
- 4A/vein1.png
- 4A/vein2.png
- 4B/
- 4B/1wk Hx tdT DAPI-3.tif
- 4B/1wk Hx-1.jpg
- 4B/1wk-2.png
- 4B/2wk hx-1.png
- 4B/2wk hx-2.png
- 4B/2wk hx-3.png
- 4B/3wk Hx.bmp
- 4B/3wk-hx-2.png
- 4B/3wk-hx-3.png
- 4B/norm-2.png
- 4B/norm-3.png
- 4B/Nornoxia.bmp
- 4C/
- 4C/3wk Hx GFP SMA DAPI.bmp
- 4C/3wk-2.png
- 4C/Normoxia.tif
- 4C/Normxia crop.tif
- 4D/
- 4D/mTmG recovery GFP SMA.bmp
- 4D/mTmG recovery Merge.bmp
- 4D/tdT recovery -1.png
- 4D/tdT recovery -2.png
